# Supplementary material for: GlnH, a Novel Antigen That Offers Partial Protection against Verocytotoxigenic Escherichia coli Infection
Source: Vaccines (Basel). 2023 Jan 13;11(1):175. doi: 10.3390/vaccines11010175 (PMC9863631; doi:10.3390/vaccines11010175)
Supplement: Supplementary file 1 [file vaccines-11-00175-s001.zip]

Archive with 1 entries (1 files):
- vaccines-2076653-supplementary.pdf
